# Supplementary material for: Synthesis and Development of Highly Selective Pyrrolo[2,3-d]pyrimidine CSF1R Inhibitors Targeting the Autoinhibited Form
Source: J Med Chem. 2023 May 16;66(10):6959–80. doi: 10.1021/acs.jmedchem.3c00428 (PMC10226129; doi:10.1021/acs.jmedchem.3c00428)
Supplement: Supplementary file 2 — jm3c00428_si_002.csv [file jm3c00428_si_002.csv]

Compound	SMILES	CSF1R IC50 (nM)*	EGFR IC50 (nM)*	CSF1R IC50 LANCE (ATP: 25 mM)	CSF1R IC50 LANCE (ATP: 2500 mM)	EGFR IC50 (Z’-LYTE)	Binding assay Non-autoinhibited CSF1R (Kd, nM)	Binding assay autoinhibited CSF1R (Kd, nM)	Solubilitya)	HLM CLint (µL/min/mg)	MLM CLint (µL/min/mg)	RLM CLint (µL/min/mg)	Phase II	Plasma stab.	PPB	t1/2 (h)	C0 (ng/mL)	AUC0‑∞ (h*ng/mL)	CLobs (L/h/kg)	Vss,obs (L/kg)	Ba/F3-CSF1R IC50	BMDM Fold	Efflux ratio
1	CN(CC1=CC=CC=C1)C1=C2C=C(C3=CC=C(CO)C=C3)NC2=NC=N1	1.0±0.8	20±5
2	CN(CC1=CC=CC=C1)C1=C2C=C(C3=CC=CC=C3)NC2=NC=N1	15±0	>100				>1000	52
3	COC1=CC=C(C2=CC3=C(N(C)CC4=CC=CC=C4)N=CN=C3N2)C=C1	1.3±0.2	73±17
4	CN(CC1=CC=CC=C1)C1=C2C=C(C3=CC=C(O)C=C3)NC2=NC=N1	1.8±0.8	23±1				410	6.1								1.9	162	181	5.5	14
5	COCCOC1=CC=C(C2=CC3=C(N(C)CC4=CC=CC=C4)N=CN=C3N2)C=C1	2.0±0.1	67±4
6	COCCOCCOCCOC1=CC=C(C2=CC3=C(N(C)CC4=CC=CC=C4)N=CN=C3N2)C=C1	0.8±0.1	45±8
7	CN(C1=C2C(NC(C3=CC(OCC4OCCO4)=CC=C3)=C2)=NC=N1)CC5=CC=CC=C5	3.7±0.3	50%
8	CN(CC1=CC=CC=C1)C1=C2C=C(C3=CC=CC(O)=C3)NC2=NC=N1	2.8±0.1	78%				53	38
9	CN(CC1=CC=CC=C1)C2=C3C(NC(C4=CC=CC(OC)=C4)=C3)=NC=N2	5.2±0.1	70%
10	CN(CC1=CC=CC=C1)C2=C(C=C(C3=CC=C(CO)C(F)=C3)N4[H])C4=NC=N2	3.7±0.3	47±7													0.6	352	157	6.4	4.8
11	CN(CC1=CC=CC=C1)C2=C(C=C(C3=CC=C(F)C(CO)=C3)N4[H])C4=NC=N2	2.1±0.3	53±12
12	CN(CC1=CC=CC=C1)C2=C(C=C(C3=CC=C(CNCCN(C)C)C(F)=C3)N4[H])C4=NC=N2	0.4±0.1	2.3±0.6
13	CN(CC1=CC=CC=C1)C2=C(C=C(C3=CC=C(F)C(CNCCN(C)C)=C3)N4[H])C4=NC=N2	0.8±0.1	18±2
14	OCC(C=C1)=CC=C1C(N2)=CC3=C2N=CN=C3NCC4=CC=CC=C4	8.3±0.2	1.0±0.1
15	CCN(CC1=CC=CC=C1)C2=NC=NC3=C2C=C(C4=CC=C(CO)C=C4)N3	6.2±0.3	0.8±0.3
16	OCC(C=C1)=CC=C1C(N2)=CC3=C2N=CN=C3N(CC4=CC=CC=C4)C(C)C	>100	4.5±0.6
17	OCC(C=C1)=CC=C1C2=CC3=C(N[C@H](C)C4=CC=CC=C4)N=CN=C3N2	12±1	0.3±0.1
18	CN([C@H](C)C1=CC=CC=C1)C2=C3C(NC(C4=CC=C(CO)C=C4)=C3)=NC=N2	1.7±0.4	22±2
19	OCC(C=C1)=CC=C1C(N2)=CC3=C2N=CN=C3N(C)[C@H](C)C4=CC=C(C(C)(C)C)C=C4	55±4	>500
20	O=C(C1=CC=CC=C1)NC2=C3C(NC(C4=CC=C(CO)C=C4)=C3)=NC=N2	180±30	65%
21	OCC(C=C1)=CC=C1C2=CC3=C(N(C([2H])([2H])[2H])CC4=CC=CC=C4)N=CN=C3N2	<0.3	17±1
22	CN(CC1=CC=CC=C1C)C2=NC=NC3=C2C=C(C4=CC=C(CO)C=C4)N3	0.7±0.1	7.4±2.2
23	CN(CC1=CC=CC(C)=C1)C2=NC=NC3=C2C=C(C4=CC=C(CO)C=C4)N3	0.5±0.2	133±77	< 3	ND	118±52	320	26								0.5	37	18	54	32
24	CN(CC1=CC=C(C)C=C1)C2=NC=NC3=C2C=C(C4=CC=C(CO)C=C4)N3	2.4±0.0	50±12
25	CN(CC1=CC=CC=N1)C2=NC=NC3=C2C=C(C4=CC=C(CO)C=C4)N3	1.1±0.2	133±4
26	CN(CC1=CC=CN=C1)C2=NC=NC3=C2C=C(C4=CC=C(CO)C=C4)N3	2.5±0.5	>500
27	CN(CC1=CC=NC=C1)C2=NC=NC3=C2C=C(C4=CC=C(CO)C=C4)N3	1.0±0.1	236±84
28	OCC(C=C1)=CC=C1C2=CC3=C(N(CC4=CC=CC(C)=N4)C)N=CN=C3N2	0.5±0.2	78±6
29	CN(CC1=C(F)C=CC=C1)C2=C3C(NC(C4=CC=C(CO)C=C4)=C3)=NC=N2	0.3±0.1	45±1
30	OCC(C=C1)=CC=C1C2=CC3=C(N(C)CC4=C(O)C=CC=C4)N=CN=C3N2	0.3±0.0	66%
31	CN(CC1=CC(C)=CC=C1O)C2=C3C(NC(C4=CC=C(CO)C=C4)=C3)=NC=N2	1.2±0.6	>500
32	OCC(C=C1)=CC=C1C2=CC3=C(N(C)[C@H](CO)C4=CC=CC=C4)N=CN=C3N2	2.8±0.4	3.7±0.7
33	OCC(C=C1)=CC=C1C2=CC3=C(N(C)[C@H](CO)C4=CC=CC=C4)N=CN=C3N2	127±23	65±4
34	OCC(C=C1)=CC=C1C(N2)=CC3=C2N=CN=C3N(CCC4)C4C5=CC=CC=C5	85%	ND
35	CN(CC1=CC(C)=CC=C1)C2=C3C(NC(C4=CC=CC=C4)=C3)=NC=N2	1.8±0.1		ND	17	>1000
36	CN(CC1=CC(C)=CC=C1)C2=C3C(NC(C4=CC=C(O)C=C4)=C3)=NC=N2	1.4±0.1		10	16	745±130	>1000	7.9													0.48	1.1	ND
37	CN(CC1=CC(C)=CC=C1)C2=C3C(NC(C4=CC=C(F)C=C4)=C3)=NC=N2	2.7±0.0		ND	29	>1000
38	CN(CC1=CC=CC(C)=C1)C2=C3C(NC(C4=CC=C(OC)C(F)=C4)=C3)=NC=N2	1.4±0.0		18	53	11%
39	CN(CC1=CC(C)=CC=C1)C2=C3C(NC(C4=CC=CN=C4)=C3)=NC=N2	0.9±0.2		< 3	10	413±57	170	2.3													0.10	>5	0.78
40	COCCOCCOCCOC1=CC=C(C2=CC3=C(N(C)CC4=CC=CC(C)=C4)N=CN=C3N2)C=C1	0.4±0.3		ND	ND	117±3															0.71	1.8	0.33
41	CN(CC1=CC(C)=CC=C1)C2=C3C(NC(C4=CC=C(C(F)(F)F)C=C4)=C3)=NC=N2	4.9±0.2		274	540	3%
42	CN(CC1=CC(C)=CC=C1)C2=C3C(NC(C4=CC=C(C(OC)=O)C=C4)=C3)=NC=N2	4.0±0.2		253	404	4%
43	CN(CC1=CC=CC(C)=C1)C2=C3C(NC(C4=CC=C(CCCCC(OC)=O)C=C4)=C3)=NC=N2	7.7 ±2.0		104	ND	0%
44	CN(CC1=CC(C)=CC=C1)C2=C3C(NC(C4=CC=C(C(CCCCCC(OC)=O)=O)C=C4)=C3)=NC=N2	11±4		ND	ND	0%
45	CC1=CC(CN(C)C2=C3C=C(C4=CC=C(C(=O)O)C=C4)NC3=NC=N2)=CC=C1	0.3±0.1		< 3	< 3	53±3	170	2.3								2.1	1918	819	1.2	1.8	>9.98	12.5	105
46	CC1=CC=CC(CN(C)C2=C3C=C(C4=CC=C(C(=O)O)C(F)=C4)NC3=NC=N2)=C1	0.4±0.0		< 3	< 3	62%															>9.98	1.6	ND
47	CC1=CC(CN(C)C2=C3C=C(C4=CC=C(CCC(=O)O)C=C4)NC3=NC=N2)=CC=C1	<0.3		ND	ND	30±10	130	7.2								1.1	236	123	8.1	11	1.8	11.4	0.4
48	CC1=CC=CC(CN(C)C2=C3C=C(C4=CC=C(CCCCC(=O)O)C=C4)NC3=NC=N2)=C1	0.4±0.2		< 3	ND	71%															>9.98	1	ND
49	CN(CC1=CC(C)=CC=C1)C2=C3C(NC(C4=CC=CC=C4)=C3)=NC=N2	3.0±0.3		29	55	>1000
50	CN(CC1=CC(C)=CC=C1)C2=C3C(NC(C4=CC=C(F)C=C4)=C3)=NC=N2	0.4±0.0		< 3	< 3	98±40
51	CN(CC1=CC=CC(C)=C1)C2=C3C(NC(C4=CC=CC(C(OC)=O)=C4)=C3)=NC=N2	6.4±0.5		30	80	>1000
52	CN(CC1=CC=CC=C1)C2=C3C(NC(C4=CC=CC(C(O)=O)=C4)=C3)=NC=N2	0.6±0.1		< 3	7	127
